# Supplementary material for: Glycogen myophosphorylase loss causes increased dependence on glucose in iPSC-derived retinal pigment epithelium
Source: J Biol Chem. 2024 Jul 14;300(8):107569. doi: 10.1016/j.jbc.2024.107569 (PMC11342771; doi:10.1016/j.jbc.2024.107569)
Supplement: Table S1 [file mmc4.xlsx]

## Sheet: RT-PCRprimers
	Gene name	Primer F	Primer R
	ACTB	CACCACTGGGACGACAT	ACAGCCTGGATAGCAACG
	GAPDH	TTCACCACCATGGAGAAGGC	TGCAGGAGGCATTGCTGATG
	GJA1	GGCCTTCTTGCTGATCCAGT	GTCCACAATGGCTAGTGGCT
	GLUT1	TGAGCATCGTGGCCATCTTT	CCGGAAGCGATCTCATCGAA
	PYGB	GGCCTGGGAAATCACGAAGA	TCGATCACAGACATCCTGCG
	PYGL	TGTTTGATGCCTTCCCGGAT	TCCAAATGTCGAGGGAGCAG
	PYGM	GCCTGGCTATCGCAACAATG	TTGAGGAAGCGCTGGTTGAT
	RDH10	AGTACTGCCGGAGTTGAGGA	AGAGGTGGCAGAAAAGGCTC
	RDH11	ATGTGTCTTCCCTCGCACAT	AAGATGAGTGCCGAACCAGT
	RDH5	GTGGGTGGAGATGCACGTTA	CAGGACGCTGGTGATGTTGA
	Supporting Table 1. Primer sequences used to assess gene expression levels by RT-PCR
