# Supplementary material for: Glycogen myophosphorylase loss causes increased dependence on glucose in iPSC-derived retinal pigment epithelium
Source: J Biol Chem. 2024 Jul 14;300(8):107569. doi: 10.1016/j.jbc.2024.107569 (PMC11342771; doi:10.1016/j.jbc.2024.107569)
Supplement: Table S2 [file mmc5.xlsx]

## Sheet: Off_target_sites
	Gene name	Primer F	Primer R	Off-target site Sequence	PAM	Score	Chromosome
	EIF3M	CAGCAGCCATAGGACAAATGC	TATTCTAGCCAATGCTCAGCCA	ACCTGACAACTACTTTTCTC	TGG	0.700705	11
	PRKACA	TTTGTCCCCATCAGTGAGCC	GAGCAGGGAACGGTCTGTTT	GGGAGGCTCCTACTTTGCTC	AGG	0.575064	19
	SERPIND1	GCACCCGTTGGCATTTCTAC	GTCCCCGTTCCAGAGTCAAT	AAGAGAGTATTACTTTGCTG	AGG	0.546481	22
	PYGL	CAAACTTTCGTGCGCGTTGA	AGACATGAGTTCGGCGTCTG	CCGCGACTACTACTTCGCGC	TGG	0.126154	14
	LMOD1	GTGGTTAAGCTGTTCGCCTTG	AGAGGGCTTTGGAGATGGTTG	AGGAGAATACTACCCTGCTC	AAG	0.050343	1
	Supporting Table 2. Genes examined for off-target hits. The off-target hit “score” is a function of the probability of hit. The score for PYGM would be 100 for the guide that was used. The primers listed were used to sequence for any off-target mutations. None of the genes were found to be mutated.
