# Supplementary material for: Glycogen myophosphorylase loss causes increased dependence on glucose in iPSC-derived retinal pigment epithelium
Source: J Biol Chem. 2024 Jul 14;300(8):107569. doi: 10.1016/j.jbc.2024.107569 (PMC11342771; doi:10.1016/j.jbc.2024.107569)
Supplement: Table S3 [file mmc6.xlsx]

## Sheet: List of antibodies
PRIMARY ANTIBODIES
Name	Dilution	Clone	Company/ Catalogue number
Anti-Recoverin	1 in 500	Rabbit polyclonal	Merck Millipore/ AB5585
Anti-NRL	1 in 800	Mouse monoclonal IgG1, F-2	Santa Cruz/ sc-374277
Anti-CRALBP	1 in 500	Mouse monoclonal, B2	Abcam/ ab15051
Anti-HuCD	1 in 400	Mouse monoclonal IgG2b, kappa	ThermoFisher/ A21271
Anti-PKCα	1 in 500	Mouse IgG2b, kappa [3]	BD Biosciences/ 610107
Anti-Bestrophin [E6-6]	1 in 300	Mouse monoclonal IgG1, kappa [E6-6]	Abcam/ ab2182
Anti-Sodium Potassium ATPase (Alexa Fluor® 488 conjugate)	1 in 50	Rabbit monoclonal [EP1845Y]	Abcam/ ab197713
Anti-SSEA4 (Alexa Fluor®555 conjugate)	1 in 200	Mouse IgG1	BD Biosciences/560218
Anti-OCT4	1 in 20	Polyclonal Goat IgG	R&D/ AF1759
Anti-MERTK	1 in 150	Rabbit	Bethyl/ A300-222A
Anti-ZO-1	1 in 100	Rabbit polyclonal	Life Technologies/ 61-7300
Anti-Collagen IV	1 in 200	Rabbit polyclonal	Abcam/ ab6586
Anti-PYGM	1 in 100; 1 in 500 (WB)	Rabbit polyclonal	Proteintech/ 70.3031.255
Anti-RDH11	1:1000 (WB)	Rabbit polyclonal	St. John's Laboratory/ STJ11100408
Anti-ACTB	1:10000 (WB)	Mouse monoclonal	Invitrogen/ MA5-15739
SECONDARY ANTIBODIES
Name	Dilution		Company/ Catalogue number
Goat anti-Mouse IgG (H+L) Highly Cross-Adsorbed Secondary Antibody, Alexa Fluor 488	1 in 2000		Life Technologies Ltd/ A11029
Goat anti-Mouse IgG (H+L) Highly Cross-Adsorbed Secondary Antibody, Alexa Fluor 568	1 in 2000		Life Technologies Ltd/ A11031
Goat anti-Rabbit IgG (H+L) Highly Cross-Adsorbed Secondary Antibody, Alexa Fluor 488	1 in 2000		Life Technologies Ltd/ A11034
Goat anti-Rabbit IgG (H+L) Cross-Adsorbed Secondary Antibody, Alexa Fluor 568	1 in 2000		Life Technologies Ltd/ A11011
Donkey anti-Rabbit IgG (H+L) Highly Cross-Adsorbed Secondary Antibody, Alexa Fluor™ 647	1 in 2000		Life Technologies Ltd/ A31573
IRDye® 680RD Donkey anti-Rabbit IgG Secondary Antibody	1 in 10000 (WB)		LiCorBio/926-68073
IRDye® 800CW Donkey anti-Mouse IgG Secondary Antibody	1 in 10000 (WB)		LiCorBio/926-32212
Supporting Table 3: List of all the antibodies used in this study along with sources and dilutions used.
