# Supplementary material for: Glycogen myophosphorylase loss causes increased dependence on glucose in iPSC-derived retinal pigment epithelium
Source: J Biol Chem. 2024 Jul 14;300(8):107569. doi: 10.1016/j.jbc.2024.107569 (PMC11342771; doi:10.1016/j.jbc.2024.107569)
Supplement: Table S4 [file mmc7.xlsx]

## Sheet: Sheet1
Table S4. Settings used for LCMS analysis by Compound Discoverer
Created with Discoverer version: 3.3.1.111
[Input Files (0)]
-->Select Spectra (1)
[Select Spectra (1)]
-->Align Retention Times (3)
[Align Retention Times (3)]
-->Detect Compounds (Legacy) (6)
[Detect Compounds (Legacy) (6)]
-->Group Compounds (7)
[Group Compounds (7)]
-->Mark Background Compounds (9)
-->Assign Compound Annotations (11)
-->Predict Compositions (10)
-->Search Mass Lists (13)
[Assign Compound Annotations (11)]
-->Analyze Labeled Compounds (8)
[Mark Background Compounds (9)]
[Analyze Labeled Compounds (8)]
[Predict Compositions (10)]
[Search Mass Lists (13)]
------------------------------------------------------------------
Processing node 0: Input Files
------------------------------------------------------------------
Input Data:
- File Name(s) (Hidden):
------------------------------------------------------------------
Processing node 1: Select Spectra
------------------------------------------------------------------
1. Spectrum Properties Filter:
- Lower RT Limit: 0
- Upper RT Limit: 0
- First Scan: 0
- Last Scan: 0
- Ignore Specified Scans: (not Specified)
- Lowest Charge State: 0
- Highest Charge State: 0
- Min. Precursor Mass: 0 Da
- Max. Precursor Mass: 5000 Da
- Total Intensity Threshold: 0
- Minimum Peak Count: 1
2. Scan Event Filters:
- Mass Analyzer: (not Specified)
- MS Order: Any
- Activation Type: (not Specified)
- Min. Collision Energy: 0
- Max. Collision Energy: 1000
- Scan Type: Any
- Polarity Mode: (not Specified)
- MS1 Mass Range: (not Specified)
- FAIMS CV: (not Specified)
3. Peak Filters:
- S/N Threshold (FT-only): 1.5
4. Replacements for Unrecognized Properties:
- Unrecognized Charge Replacements: 1
- Unrecognized Mass Analyzer Replacements: ITMS
- Unrecognized MS Order Replacements: MS2
- Unrecognized Activation Type Replacements: CID
- Unrecognized Polarity Replacements: +
- Unrecognized MS Resolution@200 Replacements: 60000
- Unrecognized MSn Resolution@200 Replacements: 30000
5. General Settings:
- Precursor Selection: Use MS(N - 1) Precursor
- Use Isotope Pattern in Precursor Reevaluation: True
- Provide Profile Spectra: Automatic
- Store Chromatograms: False
------------------------------------------------------------------
Processing node 3: Align Retention Times
------------------------------------------------------------------
1. General Settings:
- Alignment Model: Adaptive curve
- Alignment Fallback: None
- Maximum Shift [min]: 2
- Shift Reference File: True
- Mass Tolerance: 5 ppm
- Remove Outlier: True
------------------------------------------------------------------
Processing node 6: Detect Compounds (Legacy)
------------------------------------------------------------------
1. General Settings:
- Intensity Tolerance [%]: 30
- Ions: [M+H]+1; [M+K]+1; [M+Na]+1; [M-H]-1
- Base Ions: [M-H]-1
- Min. Element Counts: C H
- Max. Element Counts :#REF! H109 BR3 CL4 K2 N10 NA2 O18 P3 S5
- Mass Tolerance [ppm]: 3 ppm
- Min. Peak Intensity: 200000
- Min. # Scans per Peak: 5
- Use Most Intense Isotope Only: False
2. Trace Detection:
- Max. Number of Gaps to Correct: 2
- Min. Number of Adjacent Non-Zeros: 2
3. Peak Detection:
- Filter Peaks: True
- Max. Peak Width [min]: 0.5
- Remove Singlets: True
4. Isotope Pattern Detection:
- Min. # Isotopes: 2
- Use Peak Quality for Isotope Grouping: False
- Filter out Features with Bad Peaks Only: True
- Zig-Zag Index Threshold: 0.2
- Jaggedness Threshold: 0.4
- Modality Threshold: 0.9
- Min. Spectral Distance Score: 0
- Remove Potentially False Positive Isotopes: True
6. AcquireX Settings:
- Detect Persistent Background Ions: False
------------------------------------------------------------------
Processing node 7: Group Compounds
------------------------------------------------------------------
1. General Settings:
- Mass Tolerance: 5 ppm
- RT Tolerance [min]: 0.2
- Align Peaks: False
- Preferred Ions: [M+H]+1; [M-H]-1
- Area Integration: All Ions
2. Peak Rating Contributions:
- Area Contribution: 3
- CV Contribution: 10
- FWHM to Base Contribution: 5
- Jaggedness Contribution: 5
- Modality Contribution: 5
- Zig-Zag Index Contribution: 5
3. Peak Rating Filter:
- Peak Rating Threshold: 5
- Number of Files: 5
------------------------------------------------------------------
Processing node 9: Mark Background Compounds
------------------------------------------------------------------
1. General Settings:
- Max. Sample/Blank: 5
- Max. Blank/Sample: 0
- Hide Background: True
------------------------------------------------------------------
Processing node 11: Assign Compound Annotations
------------------------------------------------------------------
1. General Settings:
- Mass Tolerance: 5 ppm
2. Data Sources:
- Data Source #1: MassList Search
- Data Source #2: Predicted Compositions
- Data Source #3: (not specified)
- Data Source #4: (not specified)
- Data Source #5: (not specified)
- Data Source #6: (not specified)
- Data Source #7: (not specified)
3. Scoring Rules:
- Use mzLogic: True
- Use Spectral Distance: True
- SFit Threshold: 20
- SFit Range: 20
4. Reprocessing:
- Clear Names: False
------------------------------------------------------------------
Processing node 8: Analyze Labeled Compounds
------------------------------------------------------------------
1. Label Settings:
- Label Element: [13]C
- Max. Exchange: 25
- Source Efficiency [%]: 95
2. Pattern Analysis:
- Mass Tolerance [ppm]: 5 ppm
- Intensity Tolerance [%]: 30
- Intensity Threshold [%]: 0.1
- S/N Threshold: 3
3. General Settings:
- Mark Irregular Exchange: True
- Exclude Blanks: True
- Hide Unprocessed: True
------------------------------------------------------------------
Processing node 10: Predict Compositions
------------------------------------------------------------------
1. Prediction Settings:
- Mass Tolerance: 5 ppm
- Min. Element Counts: C H
- Max. Element Counts : H109 BR3 CL4 N10 O18 P3 S5
- Min. RDBE: 0
- Max. RDBE: 40
- Min. H/C: 0.1
- Max. H/C: 3.5
- Max. # Candidates: 10
- Max. # Internal Candidates: 200
2. Pattern Matching:
- Intensity Tolerance [%]: 30
- Intensity Threshold [%]: 0.1
- S/N Threshold: 3
- Min. Spectral Fit [%]: 30
- Min. Pattern Cov. [%]: 90
- Use Dynamic Recalibration: True
3. Fragments Matching:
- Use Fragments Matching: True
- Mass Tolerance: 5 ppm
- S/N Threshold: 3
------------------------------------------------------------------
Processing node 13: Search Mass Lists
------------------------------------------------------------------
1. Search Settings:
- Mass Lists: 2201_basudha-basu.massList
- Mass Tolerance: 3 ppm
- Use Retention Time: True
- RT Tolerance [min]: 2
